# Supplementary material for: Tumor Growth Rate Determines the Timing of Optimal Chronomodulated Treatment Schedules
Source: PLoS Comput Biol. 2010 Mar 19;6(3):e1000712. doi: 10.1371/journal.pcbi.1000712 (PMC2841621; doi:10.1371/journal.pcbi.1000712)
Supplement: Text S3 — Matlab script to load data obtained from model simulations. (0.01 MB TXT) [file pcbi.1000712.s003.txt]

% Please rename the file loadalldat.m
% LOADALLDAT loads all data files in directory
% 20/07/2009
% S Bernard samubernard@gmail.com


directory_name = 'yourdirectory';

D=dir([directory_name '/*BM*']);
nfiles=length(D);

for j=1:nfiles,
    load([directory_name '/' D(j).name]);
end
    
